# Supplementary material for: Asset pricing with long-run disaster risk
Source: PLoS One. 2023 Jun 27;18(6):e0287687. doi: 10.1371/journal.pone.0287687 (PMC10298804; doi:10.1371/journal.pone.0287687)
Supplement: S1 Data — (XLSX) [file pone.0287687.s001.xlsx]

## Sheet: An illustration of the data
An illustration of the per capita real consumption expenditure data
Country or region	Start date	Ending date	Missingness
Argentina	1901	2021
Australia	1901	2021
Austria	1913	2021	1919-1923, 1945-1946
Belgium	1913	2021
Brazil	1901	2021
Canada	1872	2021
Chile	1900	2021
China	1952	2021
Colombia	1925	2021
Denmark	1844	2021
Egypt	1894	2021
Finland	1860	2021
France	1824	2021
Germany	1851	2021
Greece	1938	2021
Iceland	1945	2021
India	1919	2021
Indonesia	1960	2021
Italy	1861	2021
Japan	1874	2021
Korea	1911	2021
Mexico	1900	2021
Malaysia	1900	2021	1940-1946
Netherlands	1807	2021	1810-1813
New Zealand	1878	2021
Norway	1830	2021
Peru	1896	2021
Philippines	1946	2021
Portugal	1910	2021
Russia	1885	2021
S. Africa	1946	2021
Singapore	1900	2021	1940-1947
Spain	1850	2021
Sri Lanka	1960	2021
Sweden	1800	2021
Switzerland	1851	2021
Taiwan	1901	2006
Turkey	1876	2021
United Kingdom	1830	2021	1859-1867
Uruguay	1960	2021
United States	1834	2021	1860-1868
Venezuela	1923	2014

## Sheet: Descriptive statistics
Descriptive statistics on the growth rate of real consumption expenditure per capita by country
Country or region	Observed number	Mean value	Standard deviation	Median	Kurtosis	Skewness	Maximum value	Minimum value
Argentina	120	0.011	0.063	0.02	-0.08	-0.41	0.156	-0.167
Australia	120	0.016	0.048	0.021	6.18	-1.15	0.17	-0.221
Austria	99	0.015	0.075	0.02	10.54	-0.67	0.377	-0.317
Belgium	108	0.014	0.085	0.02	11.41	-1.21	0.405	-0.401
Brazil	120	0.024	0.071	0.024	1.4	0.39	0.235	-0.165
Canada	149	0.018	0.046	0.02	3.66	-1.12	0.144	-0.184
Chile	121	0.018	0.089	0.031	2.56	-1.21	0.228	-0.315
China	69	0.054	0.045	0.058	1.03	-0.82	0.141	-0.089
Colombia	96	0.022	0.061	0.021	4.27	0.46	0.267	-0.181
Denmark	177	0.014	0.051	0.016	8.22	-0.73	0.219	-0.26
Egypt	127	0.019	0.06	0.018	3.51	0.2	0.271	-0.189
Finland	161	0.02	0.056	0.026	5.51	-1.03	0.228	-0.267
France	197	0.012	0.062	0.015	10.58	-1.02	0.278	-0.371
Germany	170	0.016	0.052	0.017	5.02	-0.57	0.202	-0.205
Greece	83	0.02	0.093	0.023	10.96	0.17	0.487	-0.322
Iceland	76	0.022	0.06	0.029	0.02	-0.25	0.147	-0.126
India	102	0.018	0.044	0.02	2.3	0.29	0.195	-0.108
Indonesia	61	0.036	0.047	0.041	1	-0.26	0.151	-0.097
Italy	160	0.014	0.036	0.013	5.07	0.09	0.183	-0.138
Japan	146	0.02	0.066	0.018	19.19	-1.54	0.357	-0.433
Korea	110	0.027	0.064	0.036	3.96	-1.17	0.236	-0.199
Mexico	121	0.015	0.059	0.022	9.4	1.19	0.361	-0.16
Malaysia	113	0.027	0.068	0.036	3.04	-1.15	0.24	-0.21
Netherlands	209	0.012	0.073	0.013	19.85	-0.84	0.448	-0.474
New Zealand	142	0.013	0.058	0.018	5.58	-0.86	0.194	-0.283
Norway	191	0.017	0.037	0.019	7.25	-0.31	0.206	-0.174
Peru	125	0.02	0.047	0.027	3.14	-1.13	0.122	-0.191
Philippines	75	0.031	0.048	0.022	30.22	4.56	0.361	-0.054
Portugal	111	0.023	0.043	0.022	0.38	-0.49	0.116	-0.093
Russia	136	0.017	0.101	0.025	10.26	-1.37	0.43	-0.551
S. Africa	75	0.015	0.029	0.014	1.61	-0.45	0.096	-0.08
Singapore	112	0.022	0.057	0.02	1.9	0.38	0.236	-0.149
Spain	171	0.014	0.071	0.019	23.56	-2.88	0.217	-0.557
Sri Lanka	61	0.03	0.048	0.035	0.55	-0.5	0.146	-0.093
Sweden	221	0.015	0.048	0.018	2.16	0.01	0.197	-0.142
Switzerland	170	0.014	0.077	0.015	2.75	0.43	0.264	-0.188
Taiwan	105	0.03	0.092	0.04	13.05	-2.34	0.293	-0.506
Turkey	145	0.017	0.077	0.018	4.04	-1.04	0.178	-0.351
United Kingdom	182	0.013	0.028	0.015	6.84	-0.85	0.136	-0.121
Uruguay	47	0.015	0.063	0.023	1.67	-0.86	0.141	-0.185
United States	177	0.017	0.037	0.017	0.89	-0.08	0.11	-0.1
Venezuela	87	0.027	0.098	0.02	1.09	0.15	0.287	-0.242

## Sheet: Rare economic disasters in the
Rare economic disaster
Year	Country or region (Disasters size,%)
1801	Sweden（11.26）
1807	Sweden（9.88）
1809	Netherlands（19.78）
1818	Sweden（12.57）
1827	Sweden（10.76）
1828	France（16.87）
1836	United States（8.14）
1838	Norway（9.03）
1847	Norway（7.68）
1848	France（12.71）
1853	Switzerland（20.17）
1854	United States（11.50）
1859	Switzerland（19.62）
1860	Switzerland（17.71）
1862	Sweden（13.49）
1864	Switzerland（17.04）
1866	Switzerland（19.54）
1867	Finland（14.84）
1868	Sweden（15.49）
1875	Denmark（10.78）
1876	Canada（10.83）
1877	Switzerland（17.82）
1878	Norway（7.83）
1879	Turkey（27.31）
1882	Switzerland（16.39）
1886	Switzerland（16.54）
1888	Switzerland（18.49）
1894	United States（7.53）
1896	Spain（15.42）
1897	New Zealand（29.55）
1902	Argentina（14.68）
1904	Brazil（14.25）
1905	Taiwan（20.61）
1907	Argentina（14.28）、Brazil（18.93）
1908	Canada（13.79）
1914	Austria（33.21）、Belgium（23.75）、Canada（13.27）、Germany（20.94）
1915	Belgium（28.50）、Chile（28.67）、France（14.90）、Portugal（9.18）、Turkey（36.78）
1916	Austria（15.70）、Germany（12.52）、Mexico（12.90）、Portugal（10.58）、United Kingdom（10.41）
1917	Australia（16.37）、Belgium（23.95）、Finland（15.95）、Germany（14.72）、Norway（12.09）、Russia（24.69）、Turkey（20.65）、United Kingdom（9.71）
1918	Austria（28.27）、Finland（28.70）、Malaysia（17.16）、Netherlands（48.54）、Norway（9.83）、Russia（39.43）
1919	Canada（15.00）、Malaysia（22.67）、Singapore（12.21）
1920	Egypt（18.26）、Malaysia（23.78）、Russia（28.91）
1921	Brazil（18.34）、Canada（20.28）、Denmark（21.61）、Egypt（12.07）、Norway（19.13）、Sweden（15.72）、United States（8.41）
1922	Chile（22.28）、New Zealand（17.77）
1923	Germany（15.17）
1927	Chile（23.68）
1930	Colombia（20.28）、Malaysia（15.12）、Peru（13.38）、United States（8.28）
1931	Argentina（12.86）、Australia（23.65）、Chile（33.35）、Malaysia（20.08）、New Zealand（13.97）、Venezuela（26.19）
1932	Canada（11.40）、Mexico（17.49）、United States（11.66）
1933	Venezuela（26.98）
1936	Portugal（11.55）、Spain（57.16）
1939	Australia（12.38）、Greece（33.67）
1940	Belgium（30.42）、Colombia（14.85）、Denmark（27.42）、Egypt（20.76）、Finland（19.55）、Greece（34.20）、Japan（13.83）、Portugal（10.51）、United Kingdom（11.79）
1941	Belgium（41.56）、France（38.25）、Italy（7.20）、Russia（20.88）
1942	Austria（17.00）、Colombia（14.54）、France（24.48）、Germany（12.59）、Greece（26.44）、Finland（39.19）、Russia（56.79）、Taiwan（18.61）
1943	Australia（11.28）、Colombia（13.65）、France（15.73）、Italy（15.20）、Korea（17.39）
1944	Austria（20.47）、Germany（10.46）、Japan（22.88）、Korea（14.87）、Taiwan（35.99）、Turkey（19.48）
1945	Germany（22.08）、Italy（10.74）、Japan（45.35）、Korea（22.62）、New Zealand（13.00）、Spain（15.26）、Sweden（10.64）、Taiwan（53.62）
1946	India（12.66）
1947	Denmark（15.91）
1948	India（10.64）
1950	Iceland（14.88）、India（9.81）、Korea（22.57）、S. Africa（9.54）
1951	Korea（15.44）、Singapore（13.08）
1952	Korea（16.55）、Malaysia（15.33）、New Zealand（12.24）
1953	Egypt（14.82）
1958	Venezuela（20.07）
1959	China（14.27）
1960	China（10.88）
1961	China（11.86）、Sri Lanka（12.25）
1963	Sri Lanka（11.23）
1972	Sri Lanka（11.50）
1974	Chile（25.09）
1975	Chile（20.01）、Iceland（13.59）、Portugal（11.49）
1978	Peru（12.90）
1982	Chile（24.39）
1983	Uruguay（18.55）
1985	S. Africa（7.79）
1986	Malaysia（16.00）
1988	Indonesia（13.34）、Peru（12.99）
1989	Peru（21.11）
1995	Mexico（13.52）
1998	Indonesia（11.46）、Korea（17.95）、Malaysia（15.98）
2002	Argentina（17.89）、Uruguay（20.02）
2009	Iceland（12.21）
2020	Argentina（13.81）、Italy（9.64）、S. Africa（5.97）、Singapore（17.10）、United Kingdom（13.92）

## Sheet: Fig_1
Disaster size
0.0597
0.072
0.0753
0.0768
0.0779
0.0783
0.0814
0.0828
0.0841
0.0903
0.0918
0.0954
0.0964
0.0971
0.0981
0.0983
0.0988
0.1041
0.1046
0.1051
0.1058
0.1064
0.1064
0.1074
0.1076
0.1078
0.1083
0.1088
0.1123
0.1126
0.1128
0.114
0.1146
0.1149
0.115
0.115
0.1155
0.1166
0.1179
0.1186
0.1207
0.1209
0.1221
0.1221
0.1224
0.1225
0.1238
0.1252
0.1257
0.1259
0.1266
0.1271
0.1286
0.129
0.129
0.1299
0.13
0.1308
0.1327
0.1334
0.1338
0.1349
0.1352
0.1359
0.1365
0.1379
0.1381
0.1383
0.1392
0.1397
0.1425
0.1427
0.1428
0.1454
0.1468
0.1472
0.1482
0.1484
0.1485
0.1487
0.1488
0.149
0.15
0.1512
0.1517
0.152
0.1526
0.1533
0.1542
0.1544
0.1549
0.157
0.1572
0.1573
0.1591
0.1595
0.1598
0.16
0.1637
0.1639
0.1654
0.1655
0.1687
0.17
0.1704
0.171
0.1716
0.1739
0.1749
0.1771
0.1777
0.1782
0.1789
0.1795
0.1826
0.1834
0.1849
0.1855
0.1861
0.1893
0.1913
0.1948
0.1954
0.1955
0.1962
0.1978
0.2001
0.2002
0.2007
0.2008
0.2017
0.2028
0.2028
0.2047
0.2061
0.2065
0.2076
0.2088
0.2094
0.2111
0.2161
0.2208
0.2228
0.2257
0.2262
0.2267
0.2288
0.2365
0.2368
0.2375
0.2378
0.2395
0.2439
0.2448
0.2469
0.2509
0.2619
0.2644
0.2698
0.2731
0.2742
0.2827
0.285
0.2867
0.287
0.2891
0.2955
0.3042
0.3321
0.3335
0.3367
0.342
0.3599
0.3678
0.3825
0.3919
0.3943
0.4156
0.4535
0.4854
0.5362
0.5679
0.5716

## Sheet: Fig_2
Disaster probability
0
0.0144
0.0175
0.0205
0.022
0.0226
0.0248
0.0248
0.025
0.025
0.0268
0.0276
0.0294
0.0305
0.0314
0.0315
0.032
0.0328
0.0333
0.0339
0.0342
0.0345
0.0352
0.0361
0.0362
0.0368
0.0381
0.0395
0.04
0.0403
0.0412
0.0417
0.0417
0.0426
0.0435
0.045
0.0463
0.0492
0.0505
0.0529
0.0579
0.0636
0.0708

## Sheet: Fig_3
gamma	f(gamma)
1.1	-0.209969
1.2	-0.21495
1.3	-0.220074
1.4	-0.225345
1.5	-0.230768
1.6	-0.236348
1.7	-0.242091
1.8	-0.248001
1.9	-0.254085
2	-0.260349
2.1	-0.266799
2.2	-0.273442
2.3	-0.280283
2.4	-0.287331
2.5	-0.294592
2.6	-0.302074
2.7	-0.309785
2.8	-0.317733
2.9	-0.325926
3	-0.334374
3.1	-0.343086
3.2	-0.352071
3.3	-0.36134
3.4	-0.370902
3.5	-0.380769
3.6	-0.390953
3.7	-0.401465
3.8	-0.412317
3.9	-0.423522
4	-0.435095
4.1	-0.447048
4.2	-0.459397
4.3	-0.472157
4.4	-0.485344
4.5	-0.498975
4.6	-0.513068
4.7	-0.52764
4.8	-0.54271
4.9	-0.5583
5	-0.574429
5.1	-0.591119
5.2	-0.608395
5.3	-0.626278
5.4	-0.644796
5.5	-0.663973
5.6	-0.683838
5.7	-0.704419
5.8	-0.725747
5.9	-0.747854
6	-0.770772
6.1	-0.794538
6.2	-0.819186
6.3	-0.844757
6.4	-0.871291
6.5	-0.898829
6.6	-0.927417
6.7	-0.957102
6.8	-0.987932
6.9	-1.01996
7	-1.05324
7.1	-1.08783
7.2	-1.12379
7.3	-1.16119
7.4	-1.20008
7.5	-1.24055
7.6	-1.28267
7.7	-1.32651
7.8	-1.37215
7.9	-1.4197
8	-1.46923
8.1	-1.52084
8.2	-1.57465
8.3	-1.63075
8.4	-1.68926
8.5	-1.75031
8.6	-1.81402
8.7	-1.88054
8.8	-1.94999
8.9	-2.02255
9	-2.09836
9.1	-2.1776
9.2	-2.26046
9.3	-2.34713
9.4	-2.43781
9.5	-2.53272
9.6	-2.63209
9.7	-2.73618
9.8	-2.84523
9.9	-2.95954
10	-3.0794

## Sheet: Fig_4
	Log risk-free rate
Disaster probability	Static disaster risk	Time-varying disaster risk	Time-varying and long-run disaster risk
0	0.0298226	0.0298226	0.0298226
0.01	0.0258389	0.0258389	0.0238389
0.02	0.0218552	0.0218552	0.0178552
0.03	0.0178715	0.0178715	0.0118715
0.04	0.0138877	0.0138877	0.00588775
0.05	0.00990404	0.00990404	-9.59593e-05
0.06	0.00592033	0.00592033	-0.00607967
0.07	0.00193662	0.00193662	-0.0120634
0.08	-0.00204708	-0.00204708	-0.0180471
0.09	-0.00603079	-0.00603079	-0.0240308
0.1	-0.0100145	-0.0100145	-0.0300145

## Sheet: Fig_5
	Volatility of log risk-free rate
Disaster probability	Static disaster risk	Time-varying disaster risk	Time-varying and long-run disaster risk
0	0	0	0
0.01	0	0.00569586	0.00911494
0.02	0	0.00805517	0.0128905
0.03	0	0.00986552	0.0157875
0.04	0	0.0113917	0.0182299
0.05	0	0.0127363	0.0203816
0.06	0	0.013952	0.022327
0.07	0	0.0150698	0.0241159
0.08	0	0.0161103	0.0257809
0.09	0	0.0170876	0.0273448
0.1	0	0.0180119	0.028824

## Sheet: Fig_6
pd_ss	E(pd_t)	E(pd_t)-pd_ss
1	21.663	20.663
1.1	19.7118	18.6118
1.2	17.9089	16.7089
1.3	16.2466	14.9466
1.4	14.7175	13.3175
1.5	13.314	11.814
1.6	12.0284	10.4284
1.7	10.8535	9.15348
1.8	9.78188	7.98188
1.9	8.80662	6.90662
2	7.92092	5.92092
2.1	7.11832	5.01832
2.2	6.39264	4.19264
2.3	5.73803	3.43803
2.4	5.14898	2.74898
2.5	4.62028	2.12028
2.6	4.14708	1.54708
2.7	3.72482	1.02482
2.8	3.34927	0.549269
2.9	3.0165	0.116496
3	2.72286	-0.277144
3.1	2.46498	-0.63502
3.2	2.23976	-0.96024
3.3	2.04433	-1.25567
3.4	1.87606	-1.52394
3.5	1.73254	-1.76746
3.6	1.61154	-1.98846
3.7	1.51104	-2.18896
3.8	1.42918	-2.37082
3.9	1.36426	-2.53574
4	1.31474	-2.68526
4.1	1.27921	-2.82079
4.2	1.25637	-2.94363
4.3	1.24506	-3.05494
4.4	1.24421	-3.15579
4.5	1.25284	-3.24716
4.6	1.27008	-3.32992
4.7	1.29512	-3.40488
4.8	1.32723	-3.47277
4.9	1.36575	-3.53425
5	1.41008	-3.58992

## Sheet: Fig_7
		Log price-dividend ratio
Disaster probability		Static disaster risk	Time-varying disaster risk	Time-varying and long-run disaster risk
	A0	4.4	4.4	4.4
	A	-21	-26	-40.5
0		4.4	4.4	4.4
0.01		4.19	4.14	3.995
0.02		3.98	3.88	3.59
0.03		3.77	3.62	3.185
0.04		3.56	3.36	2.78
0.05		3.35	3.1	2.375
0.06		3.14	2.84	1.97
0.07		2.93	2.58	1.565
0.08		2.72	2.32	1.16
0.09		2.51	2.06	0.755
0.1		2.3	1.8	0.35

[truncated: 4 more sheets: Fig_8, Fig_9, Fig_10, Sheet11]
